# Supplementary material for: Developmental decrease of entorhinal-hippocampal communication in immune-challenged DISC1 knockdown mice
Source: Nat Commun. 2021 Nov 23;12:6810. doi: 10.1038/s41467-021-27114-w (PMC8611076; doi:10.1038/s41467-021-27114-w)
Supplement: Supplementary file 4 — Source Data [file 41467_2021_27114_MOESM4_ESM.xlsx]

## Sheet: Fig1
a, NOPd						Animals
Familiarization		mean	sem	Num		1	2	3	4	5	6	7	8	9	10	11	12	13	14	15	16	17	18	19	20
CON	object1	2.9472	0.26378	20		1.70245	2.93387	4.49658	2.3979	1.86872	3.065	2.74853	1.77658	2.10981	4.36259	2.98939	3.46584	2.36877	3.35733	2.32461	2.82038	1.06936	5.51468	2.58721	4.98435
	object2	3.52971	0.347469	20		1.97386	1.32665	5.88476	2.94691	6.09942	4.12534	4.1488	3.04899	2.57421	2.5255	3.71773	3.52187	2.7689	2.06482	4.13308	3.27644	1.01729	5.24576	6.4336	3.76026
GE	object1	3.2529	0.343073	14		3.798	3.50482	3.90074	1.64434	4.49405	5.28804	4.01229	1.73605	2.91016	1.64124	2.21689	2.05897	4.9013	3.43375
	object2	3.98258	0.3953	14		2.13713	3.32817	5.58106	3.31268	3.46558	5.18764	6.85555	2.72236	2.27507	3.98874	5.63027	4.72517	2.6327	3.914
Test
CON	object1	2.12735	0.208158	20		2.3619	4.17544	2.33044	3.11456	1.93014	1.63229	1.4705	3.16165	2.81335	0.420524	1.6719	1.40066	0.915324	1.5501	1.13113	2.40116	2.26016	3.25067	1.90496	2.65016
	object2	5.24816	0.31135	20		6.70051	8.03594	4.85092	6.41939	3.79028	4.73663	5.71192	5.86306	7.75923	3.88484	4.00455	6.07287	3.13244	3.96026	3.91392	5.09247	4.66034	5.19107	4.67216	6.51039
GE	object1	1.93922	0.238561	14		1.54075	2.05096	3.7152	2.45019	2.09406	2.47117	1.33027	0.980065	1.36101	1.04875	1.25077	1.28365	2.09034	3.48194
	object2	3.81132	0.421573	14		5.9529	4.4721	3.59503	4.31033	4.63898	2.56121	1.74036	2.67018	4.27316	1.56304	5.45334	6.44834	2.65043	3.02909
Discrimination
CON		0.440909	0.0308865	20		0.478747	0.31614	0.350975	0.346639	0.325175	0.487421	0.590529	0.299335	0.467803	0.804651	0.410935	0.625167	0.547739	0.437387	0.551587	0.359146	0.346821	0.229858	0.420732	0.421397
GE		0.304879	0.0687317	14		0.588785	0.371166	-0.0164384	0.275148	0.377976	0.0178926	0.13355	0.463014	0.516874	0.196911	0.626866	0.667964	0.118143	-0.0695518
b, OLP						Animals
Familiarization		mean	sem	Num		1	2	3	4	5	6	7	8	9	10	11	12	13	14	15	16	17	18	19	20
CON	object1	3.13182	0.27391	19		1.9462	2.56356	1.94024	2.43346	5.00405	2.41425	2.90687	2.6524	2.88682	2.37773	1.70669	4.32352	2.45216	2.58867	2.92418	5.48827	4.84087	3.18637	4.86828
	object2	3.69131	0.73338	19		2.17473	2.66165	1.3723	1.84571	15.4942	5.62544	2.25121	1.84872	3.4991	3.20706	4.23278	3.79321	5.91244	2.54091	1.90417	3.63223	2.23944	3.37526	2.5242
GE	object1	2.41141	0.261917	16		3.37703	1.21333	1.9693	2.67262	2.26562	3.22254	2.07601	2.53682	2.45711	2.69633	1.35312	2.5605	3.66086	1.01241	0.88134	4.62756
	object2	2.56074	0.309216	16		1.53378	1.54759	3.34287	1.53638	3.68334	4.79657	1.783	3.58948	3.33396	3.43655	3.42019	1.31026	3.43389	2.35311	1.15079	0.720087
Test
CON	object1	2.21613	0.247834	19		0.688963	1.94583	3.69169	1.26659	1.3601	3.17203	4.31026	2.7613	2.4302	3.76176	1.81472	1.10023	1.25009	1.8306	1.57263	2.00831	3.70027	1.64011	1.8008
	object2	5.79011	1.19388	19		2.4215	4.27676	5.56254	25.7611	4.34032	5.76369	4.90029	5.18244	2.75023	5.27246	4.53178	3.75079	4.40032	2.57085	2.94493	6.94877	4.70034	8.56059	5.37238
GE	object1	2.98794	0.337256	16		1.79806	1.73735	2.25106	2.482	2.621	2.49145	1.38088	3.21021	3.50021	2.31012	6.80312	4.14611	3.26017	2.33063	3.2242	4.2604
	object2	3.38137	0.325943	16		3.93756	2.64869	4.6431	1.8724	3.42184	4.24346	0.149649	2.25021	3.97031	2.88023	2.57778	4.04762	3.80027	3.94118	5.15719	4.56043
Discrimination
CON		0.384298	0.0536562	19		0.557003	0.374593	0.202162	0.906274	0.522807	0.290034	0.0640608	0.304786	0.0617761	0.16722	0.42812	0.546392	0.557522	0.168182	0.303769	0.55157	0.119048	0.678431	0.497908
GE		0.0317773	0.0792918	16		0.373019	0.207784	0.346967	-0.139998	0.132528	0.260138	-0.804449	-0.17581	0.0629277	0.109839	-0.45042	-0.01202	0.0764962	0.256792	0.230628	0.034014

## Sheet: Fig2
a,Power						Animals
LEC		mean	sem	Num		1	2	3	4	5	6	7	8	9	10	11	12	13	14	15
CON		3.58094	0.111119	15		3.09631	4.07697	3.4245	3.0706	3.92138	2.66854	3.30898	3.63177	4.05265	3.83217	3.9693	3.81329	3.36905	3.59125	3.88737
GE		3.5665	0.0954689	11		3.98873	3.81942	3.38545	3.00514	3.70916	3.79689	3.75369	3.21698	3.75221	3.37056	3.43323
HP
CON		3.99388	0.16091	15		4.4488	4.73953	4.39957	3.40352	4.73637	2.47668	4.13924	4.08981	3.91325	3.62044	3.93845	4.66662	3.54621	3.67848	4.11125
GE		3.95064	0.0602636	11		4.11102	3.93478	3.61019	4.05969	3.89568	3.68215	4.1234	3.89402	3.92598	4.26786	3.95223
PFC
CON		3.10098	0.161671	15		3.42547	3.51947	3.75845	2.57615	3.77717	1.64155	2.64322	3.04474	3.02818	2.91373	3.41315	3.66138	2.27725	3.4641	3.37066
GE		3.14412	0.105823	11		2.91923	3.42645	2.73174	3.87612	3.04598	2.98189	3.44247	2.90161	3.227	3.19018	2.8426
b, Firing						Animals
LEC5/6		mean	sem	Num		1	2	3	4	5	6	7	8	9	10	11	12	13	14	15
CON		2.61869	0.804251	12		2.57667	6.37	0.0466667	0.402222	8.14111	0.02	0.0433333	5.02333	0.92	2.39444	2.86778	2.61869
GE		5.22593	0.93442	10		4.00333	3.67667	3.75	10.09	7.18667	0.336667	5.29333	4.03333	8.66333	5.22593
LEC2/3
CON		3.17879	0.888375	12		2.70333	8.22	0.0183333	1.51333	8.405	0.01	1.56833	5.55833	0.393333	1.92833	4.64833	3.17879
GE		6.30704	0.856148	10		4.70833	3.95667	4.72333	11.095	8.41	3.88167	5.76167	4.47167	9.755	6.30704
HP
CON		2.64642	0.631024	12		5.186	2.242	1.29933	0.0106667	6	0.00466667	1.446	5.00733	3.87	0.396	3.64867	2.64642
GE		5.79422	1.04577	10		2.98	3.312	6.86	7.516	13.124	3.06467	3.64133	7.34	4.31	5.79422
PFC5/6
CON		3.5378	1.35675	12		7.38083	4.35417	0.53	0.112083	15.9283	0.0116667	1.46125	4.98458	1.1475	1.22583	1.77958	3.5378
GE		6.65065	1.33628	10		2.48542	8.93042	5.53333	12.38	0.0108333	3.66042	7.28375	7.05375	12.5179	6.65065
PFC2/3
CON		4.11121	1.35411	12		8.81708	8.78042	0.700833	0.255833	14.6171	0.105	1.58042	5.19458	1.94417	1.25542	1.9725	4.11121
GE		6.56259	1.3017	10		2.44167	7.18125	5.98125	12.7629	0.0266667	3.96292	7.15167	7.47458	12.0804	6.56259
c, gPDC						Animals
LEC-HP		mean	sem	Num		1	2	3	4	5	6	7	8	9	10	11	12	13	14	15
CON		0.115395	0.010046	15		0.0818088	0.0939695	0.0925973	0.106054	0.0853981	0.223836	0.0730861	0.120398	0.134072	0.113007	0.101796	0.113584	0.116029	0.165745	0.109542
GE		0.107953	0.00478359	11		0.106685	0.142285	0.103154	0.123439	0.101061	0.0988486	0.0838593	0.0998804	0.103127	0.111343	0.113806
LEC-PFC
CON		0.103209	0.0131671	15		0.0825964	0.07408	0.0802919	0.100117	0.0874766	0.276506	0.0740902	0.106754	0.087298	0.0935517	0.0897141	0.0859041	0.111043	0.0917981	0.106915
GE		0.0792223	0.00352973	11		0.0854766	0.0997964	0.0750191	0.072473	0.0808914	0.0721673	0.0701297	0.0658393	0.0785292	0.0728129	0.0983107
HP-PFC
CON		0.0888585	0.00459267	15		0.0849506	0.0792213	0.0742901	0.0760851	0.0843723	0.14621	0.0990445	0.08331	0.0861781	0.0879585	0.0791768	0.0843691	0.0905579	0.0821822	0.0949708
GE		0.0770979	0.00175813	11		0.0790559	0.0816865	0.0721108	0.0738353	0.0753727	0.0795994	0.0759459	0.0656931	0.0760628	0.0834623	0.0852521

## Sheet: Fig3
a,Power						Animals
LEC		mean	sem	Num		1	2	3	4	5	6	7	8	9	10	11	12	13	14
CON		11.0453	2.60023	14		30.5053	3.87134	3.1093	8.40589	18.0554	28.4925	4.58855	10.0401	3.48237	5.30289	3.59894	15.4966	16.0854	3.59894
GE		4.81562	0.632479	14		2.31224	3.77948	7.90893	3.8456	5.99626	3.03637	5.77272	10.1842	2.63998	2.9921	3.57166	6.63659	5.40598	3.33662
HP
CON		14.5921	1.21069	14		51.967	29.7627	56.9296	118.278	36.0841	28.9866	50.1164	26.4912	52.222	53.2258	10.6712	49.5032	29.174	10.6712
GE		9.56444	1.40044	14		31.9091	24.6613	26.1953	44.7487	35.1413	15.2215	7.94216	13.8447	17.4602	7.23781	36.7496	5.43905	3.72198	7.96936
PFC
CON		43.1488	7.37693	14		18.3468	15.8975	11.3077	14.3246	15.1412	20.2631	18.8119	9.8241	10.6922	20.7364	8.26296	14.0016	18.4165	8.26296
GE		19.8744	3.70606	14		12.2811	12.5651	12.3787	15.2797	20.5213	10.8198	4.31423	12.0624	4.68762	6.17722	8.80739	7.3786	3.71293	2.91598
b, Firing						Animals
LEC5/6		mean	sem	Num		1	2	3	4	5	6	7	8	9	10	11	12	13	14
CON		0.320192	0.0864094	14		0.699359	0.660577	0.116346	1.01827	0.285897	0.0685897	0.0599359	0.0137821	0.601603	0.0551282	0.344872	0.158974	0.0544872	0.344872
GE		0.53125	0.141354	14		0.0455128	0.0201923	0.0673077	0.379808	1.32179	1.41891	0.0541667	0.0365385	1.26987	0.339423	0.913141	0.417308	0.650641	0.502885
LEC2/3
CON		0.189331	0.0722291	14		0.507051	0.216667	0.00705128	0.191667	0.111538	0.104487	0.0339744	0.0102564	0.0108974	0.00961538	0.23141	0.953846	0.0307692	0.23141
GE		0.366071	0.118721	14		0.0160256	0.00384615	0.0314103	0.0205128	1.21538	0.285897	0.0365385	0.217308	0.190385	0.101282	0.789103	1.17179	0.349359	0.696154
HP
CON		0.452051	0.159288	14		2.08308	0.0810256	0.0502564	0.302564	0.267692	0.220769	0.135897	1.34718	0.0492308	0.466923	0.222308	0.282821	0.596667	0.222308
GE		0.319505	0.103716	14		0.00717949	0.0853846	0.0289744	0.217436	1.21513	0.265641	0.181026	0.185641	0.196667	0.141026	0.971026	0.247692	0.0130769	0.717179
PFC5/6
CON		0.235346	0.0763828	14		0.980609	0.294872	0.0155678	0.211355	0.195833	0.0878205	0.167308	0.0725962	0.441026	0.60625	0.0173077	0.158791	0.0282051	0.0173077
GE		0.114539	0.0461615	14		0.0107372	0.0175824	0.130586	0.030609	0.0528846	0.031891	0.0748397	0.324199	0.0599359	0.148077	0.00934066	0.0349817	0.0612179	0.616667
PFC2/3
CON		0.476998	0.137937	14		0.79188	0.451603	0.0379808	1.89215	0.342308	0.366484	0.384829	0.70812	0.26453	0.957509	0.0734432	0.03663	0.29707	0.0734432
GE		0.171599	0.0384494	14		0.00982906	0.0477564	0.314423	0.138278	0.03663	0.102885	0.218498	0.423077	0.217766	0.180128	0.0730769	0.155609	0.437546	0.0468864
c, Coherence						Animals
LEC-HP,4-20Hz		mean	sem	Num		1	2	3	4	5	6	7	8	9	10	11	12	13	14
CON		0.333644	0.016927	14		0.259011	0.290427	0.270382	0.304678	0.388748	0.399037	0.360671	0.441859	0.401142	0.270885	0.363202	0.28758	0.270195	0.363202
GE		0.286413	0.0159307	14		0.352365	0.269243	0.210005	0.300617	0.255783	0.272988	0.251003	0.295939	0.391882	0.200109	0.245224	0.262872	0.333443	0.368313
LEC-HP,20-40Hz
CON		0.397359	0.018694	14		0.326138	0.274932	0.447049	0.445343	0.419639	0.397656	0.424683	0.462274	0.500022	0.388387	0.428358	0.332435	0.287757	0.428358
GE		0.331326	0.0176015	14		0.433949	0.344881	0.3444	0.332722	0.422551	0.332433	0.260119	0.280948	0.401686	0.234721	0.282416	0.279202	0.398172	0.290362
PFC-HP,4-30Hz
CON		0.345397	0.0125302	14		0.304903	0.424597	0.351665	0.314397	0.394012	0.382668	0.329778	0.323362	0.367169	0.324157	0.382645	0.280188	0.273376	0.382645
GE		0.284283	0.0140598	14		0.347456	0.327009	0.282696	0.375933	0.294477	0.308995	0.226196	0.207651	0.274653	0.210811	0.236495	0.286243	0.322028	0.279322
d, Gpdc						Animals
LEC-HP		mean	sem	Num		1	2	3	4	5	6	7	8	9	10	11	12	13	14
CON		0.10539	0.00483058	14		0.0989293	0.106265	0.0768129	0.132547	0.12941	0.132268	0.0972269	0.11139	0.10275	0.117721	0.0915284	0.10132	0.0857691	0.0915284
GE		0.0835621	0.00614821	14		0.143728	0.0793837	0.0863402	0.0769839	0.101617	0.0832374	0.0661619	0.0636668	0.0616862	0.0622376	0.0659725	0.0899363	0.085672	0.103246
LEC-PFC
CON		0.0808012	0.00743793	14		0.0602524	0.144482	0.0751898	0.0785714	0.114236	0.0705792	0.049535	0.0797759	0.0714331	0.0711432	0.103115	0.0472972	0.0624917	0.103115
GE		0.075028	0.00734459	14		0.0642072	0.0828134	0.0744278	0.100505	0.108509	0.0595031	0.0678857	0.0481182	0.0802138	0.0519418	0.0602429	0.142482	0.0535638	0.0559787
HP-PFC
CON		0.0939904	0.00605628	14		0.098641	0.138249	0.105284	0.0666492	0.103251	0.0889261	0.101908	0.0853662	0.133836	0.0743974	0.0887478	0.0724617	0.0694008	0.0887478
GE		0.0695649	0.0040872	14		0.0703853	0.0859957	0.0737692	0.0888346	0.0930247	0.0680983	0.0592198	0.0402014	0.0754874	0.046393	0.0638406	0.0671348	0.0745195	0.067005

## Sheet: Fig4
b						Animals
HP-projecting		mean	sem	Num		1	2	3	4	5	6
CON		2156.85	123.053	6		2379.2	2170.99	1611.78	2260.65	2264.97	2253.49
GE		1556.14	132.398	5		1213.13	1688.01	1919.27	1448.45	1511.85
c						Animals
PFC-projecting		mean	sem	Num		1	2	3	4	5	6
CON		761.998	105.82	6		826.768	495.41	621.239	1184.47	682.1	761.998
GE		784.26	94.5123	5		785.436	678.577	890.887	1028.54	537.865

## Sheet: Fig5
b						Units
LEC		mean	sem	Num		1	2	3	4	5	6	7	8	9	10	11	12	13	14	15	16	17	18	19	20	21	22	23	24	25	26	27	28	29	30	31	32	33	34	35	36	37	38	39	40	41	42	43	44
CON		0.113349	0.0194517	142		0.0785714	0.025	0.0261905	0.00959302	0.0458333	0.0159884	0.0287791	0	0.0309375	0.0171875	0.01375	0.075625	0.350625	0.374688	0.0141026	0.006875	1.39906	0.0810897	0.505804	0.0125	0.114583	0.0255814	0.0423077	0.0223837	0.0223837	0	0.0275	0.01375	0.0240625	0.0515625	0.120313	0.130625	0.0141026	0.006875	1.46094	0.049359	0.908482	0.69375	0.147321	0.019186	0.0275	0.0415698	0.0351744	0.0103125
GE		0.166971	0.0333276	99		0.00641026	0	1.72866	0.175	0.76875	0.00568182	0.015625	0.0388889	0.00625	0.009375	0.00625	0.240625	1.05625	0.009375	0.210366	0.442073	0.428125	0.3375	0.0511364	0.003125	0.0472222	0.009375	0.009375	0.00625	0.121875	0.846875	0.084375	0.301829	0.530488	0.121875	0.11875	0.0397727	0.009375	0.0305556	0.0125	0.090625	0.015625	0.065625	0.159375	0.090625	0.64939	1.62805	0.134375	0.059375
HP
CON		0.0898688	0.0132035	90		0.228423	0.138258	0.00992063	0.00678295	0.0145833	0.122093	0.0116279	0.0791667	0.0510417	0.0447917	0.0239583	0.0854167	0.0145833	0.0458333	0.0645833	0.003125	0.155208	0.215625	0.250744	0.0407197	0.00595238	0.0300388	0.0239583	0.0513566	0.0387597	0.09375	0.101042	0.0427083	0.040625	0.0552083	0.0197917	0.0291667	0.09375	0	0.29375	0.342708	0.217262	0.0568182	0.00793651	0.0193798	0.0489583	0.0116279	0.0377907	0.00625
GE		0.0181125	0.00245517	65		0.0114583	0.0172764	0.0213415	0.0416667	0.0822917	0.0189394	0.0395833	0.00648148	0.0114583	0.0197917	0.00729167	0.003125	0.0135417	0.00729167	0.0193089	0.054878	0.0125	0.0729167	0.0094697	0.0489583	0.00462963	0.00208333	0.0197917	0.0125	0.00416667	0.0145833	0.0125	0.0142276	0.0497967	0.00729167	0.0197917	0.0359848	0.0447917	0.000925926	0.00208333	0.00729167	0.00520833	0.00416667	0.0302083	0.0114583	0.0050813	0.0111789	0.00208333	0.00833333
PFC
CON		0.0295507	0.00230838	260		0.0885417	0.0132576	0.0367063	0.0562016	0.0479167	0.0232558	0.0978682	0.00520833	0.0177083	0.0114583	0.0125	0.01875	0.00729167	0.0197917	0.071875	0.0114583	0.264583	0.30625	0.0394345	0.0113636	0.0863095	0.0959302	0.0729167	0.0484496	0.0804264	0.003125	0.0447917	0.0260417	0.025	0.0239583	0.00625	0.0104167	0.01875	0.0260417	0.119792	0.1625	0.0186012	0.0123106	0.109127	0.0823643	0.0895833	0.0494186	0.114341	0.01875
GE		0.0197401	0.00146756	191		0.0197917	0.0650407	0.0172764	0.00416667	0.101042	0.00757576	0.009375	0.025	0.015625	0.0260417	0.0104167	0.015625	0.0166667	0.0375	0.0426829	0.0365854	0.00520833	0.0916667	0.00757576	0.00729167	0.0537037	0.025	0.0354167	0.034375	0.015625	0.00416667	0.015625	0.0609756	0.0569106	0.00208333	0.107292	0.0132576	0.0229167	0.0851852	0.0375	0.0385417	0.0572917	0.028125	0.00729167	0.009375	0.00406504	0.0142276	0.003125	0.0520833
[truncated: 216 more columns]

## Sheet: Fig6
c						Units
PFC		mean	sem	Num		1	2	3	4	5	6	7	8	9	10	11	12	13	14	15	16	17	18	19	20	21	22	23	24	25	26	27	28	29	30	31	32	33	34	35	36	37	38	39	40	41	42	43	44
CON		0.0102377	0.00142317	138		0.025	0.0433333	0.0075	0.00916667	0.00833333	0.00416667	0	0	0.00166667	0.00166667	0.003125	0.00208333	0.00416667	0	0.00625	0.00833333	0.00625	0	0.00208333	0	0.00625	0.00625	0.00833333	0.00104167	0.00104167	0.00416667	0	0	0.00104167	0.078125	0.0625	0.00104167	0.00208333	0.00625	0.00416667	0.0239583	0.0427083	0.009375	0.0125	0.00833333	0.00729167	0.00104167	0	0.0239583
GE		0.00983796	0.0012773	108		0.0145833	0.03125	0.0104167	0.00208333	0	0.00833333	0.00416667	0.00208333	0.00416667	0.0125	0.01875	0.028125	0.00625	0.00625	0.00416667	0.00833333	0.021875	0.003125	0.0114583	0.00104167	0.00520833	0.009375	0.028125	0.00625	0.00208333	0.00520833	0.00104167	0.00625	0.00104167	0.00104167	0	0.003125	0.0135417	0.028125	0	0.0208333	0.00208333	0.0197917	0.0708333	0.0302083	0.00416667	0.00520833	0.0322917	0.00208333
[truncated: 216 more columns]

## Sheet: Fig7
c						Animals
		mean	sem	Num		1	2	3	4	5	6	7	8	9	10	11	12	13	14
CON		51.497	13.0582	10		86.6708	39.5643	63.8147	147.557	38.263	31.392	33.2103	26.3531	25.2435	22.9015
GE		23.3717	3.91045	10		23.9384	27.5595	32.4307	24.9	36.2674	4.07057	1.85562	23.6684	34.9475	24.0784
e						Units
HP		mean	sem	Num		1	2	3	4	5	6	7	8	9	10	11	12	13	14	15	16	17	18	19	20	21	22	23	24	25	26	27	28	29	30	31	32	33	34	35	36	37	38	39	40	41	42	43	44
CON		0.0722526	0.0189039	80		0.0116667	0.02	0.0158333	0.0116667	0.0191667	0.075	0.18	0.673333	0.804167	0.06	0.05	0.0791667	0.263333	0.0591667	0.0616667	0.0325	0.320833	0.0633333	0.0108333	0.115833	0.0458333	0.0608333	0.0366667	0.0125	0.0291667	0.0307018	0.00548246	0.00328947	0.00219298	0.0833333	0.028125	0.0520833	0.00104167	0.0552083	0.0114583	0.009375	0.00520833	0.015625	0.0114583	0.00416667	0.028125	0.0322917	0.188542	0.0239583
GE		0.0127525	0.00359511	66		0.0104167	0.00208333	0.003125	0.025	0	0	0.025	0.0104167	0.00625	0	0	0.00416667	0.00208333	0	0.0270833	0.034375	0	0.003125	0.0125	0.015625	0.0114583	0.00729167	0.00208333	0	0.0135417	0	0.00729167	0.00416667	0.0104167	0.0145833	0.00208333	0	0.00104167	0.00208333	0	0.00208333	0.00520833	0.00833333	0.009375	0.0104167	0.003125	0.003125	0.0270833	0.0145833
[truncated: 36 more columns]

## Sheet: Fig8
b						Animals
PFC5/6		mean	sem	Num		1	2	3	4	5	6	7	8	9	10	11	12	13	14
CON		1.32868	0.0991156	13		1.24845	1.00021	1.23482	1.7294	1.06897	1.28865	1.31003	0.945751	1.36958	1.10288	2.24792	1.44932	1.27689
GE		0.94048	0.0582108	14		0.660012	1.01326	0.938483	0.997005	0.81211	0.873317	0.797137	1.0649	1.36459	1.13173	1.18808	0.770241	0.963535	0.592319
c						Animals
PFC2/3		mean	sem	Num		1	2	3	4	5	6	7	8	9	10	11	12	13	14
CON		1.16209	0.0923181	13		1.61444	0.757278	1.3267	1.77537	0.670548	1.28355	1.0044	0.863415	1.39826	1.13946	0.999928	1.11173	1.16209
GE		0.936962	0.0645227	14		0.712868	1.10832	0.846072	1.15143	0.80885	0.918578	0.888168	1.45662	0.674025	1.01134	1.24345	0.826567	0.832239	0.638949
d						Animals
PFC-HP		mean	sem	Num		1	2	3	4	5	6	7	8	9	10	11	12	13	14
CON		0.0910366	0.0267435	13		0.05201	0.00654073	0.279383	0.175905	-0.0180068	0.084913	0.0336351	0.0568394	-0.00949252	0.248973	0.0910701	0.0806351	0.10107
GE		-0.017212	0.0405977	14		0.116698	0.0206681	-0.107301	0.0607936	0.150371	0.0836881	0.00302768	-0.0115809	-0.208896	-0.208125	-0.206781	-0.142334	0.2655	-0.0566966

## Sheet: Fig9
b						Animals
HP		mean	sem	Num		1	2	3	4	5	6	7	8	9	10	11	12	13
eOPN3		-0.366811	0.0919899	13		-0.027459	-0.19626	-0.594105	0.310411	-0.491503	-0.545318	-0.326208	-0.211339	-0.57315	-0.836736	-0.13108	-0.364501	-0.781294
(GE-CON)/CON		-0.19777	0.0783265	13		0.0667295	-0.0392348	0.0225704	0.263767	-0.000131538	-0.427178	0.0132196	-0.41927	-0.373246	-0.228086	-0.276778	-0.563709	-0.609662
c						Animals
PFC		mean	sem	Num		1	2	3	4	5	6	7	8	9	10	11	12	13
eOPN3		-0.167143	0.0431241	13		0.00555913	-0.259145	-0.0482227	0.0782087	-0.246022	-0.25353	-0.14684	-0.169123	-0.39194	-0.336882	-0.0579566	-0.0158152	-0.331151
(GE-CON)/CON		-0.407633	0.0861392	13		-0.0802384	-0.367393	-0.0175282	-0.0367324	-0.410187	-0.636175	-0.490144	-0.361391	-0.689859	0.0138627	-0.777596	-0.811619	-0.634233
d						Animals
HP-PFC		mean	sem	Num		1	2	3	4	5	6	7	8	9	10	11	12	13
eOPN3		-0.22971	0.0315438	13		-0.1815	-0.489372	-0.353048	-0.283977	-0.215419	-0.292444	-0.214499	-0.210211	-0.22376	-0.160489	-0.180076	-0.0422658	-0.139162
(GE-CON)/CON		-0.242382	0.0677459	13		0.095246	-0.189848	-0.374609	-0.133412	-0.160707	-0.139893	-0.413812	0.0378389	-0.827114	-0.411448	-0.312923	-0.141516	-0.178771
